# Supplementary material for: Oligomerization Strategy of D-A-Type Conjugated Molecules for Improved NIR-II Fluorescence Imaging
Source: Polymers (Basel). 2023 Aug 18;15(16):3451. doi: 10.3390/polym15163451 (PMC10460014; doi:10.3390/polym15163451)
Supplement: Supplementary file 1 [file polymers-15-03451-s001.zip]

Archive with 1 entries (1 files):
- polymers-2539158-supplementary.pdf
